# Supplementary material for: Healthy apple program to support child care centers to alter nutrition and physical activity practices and improve child weight: a cluster randomized trial
Source: BMC Public Health. 2017 Dec 19;17:965. doi: 10.1186/s12889-017-4951-y (PMC6389251; doi:10.1186/s12889-017-4951-y)
Supplement: Supplementary file 6 — HAP Pilot de-identified analysis file. This de-identified dataset includes the variables used for the reported analyses. The variables included were: Age- and sex-specific BMI percentile; BMI z-score; Intention-to-treat group assignment (springitts); Age in years; Sex (male = 1; female = 0), Dichotomous indicator of weight status at the Autumn screening (1 = BMI > = 85th percentile, 0: BMI < 85th percentile); and unique individual identifier (analysis generated id). (TXT 46 kb) [file 12889_2017_4951_MOESM6_ESM.txt]

BMI percentile	BMI z-score	Intention to treat assignment to CCHP+HAP=1, CCHP Only=0	Spring screening=1, Autumn screening=0	Interaction term Spring x spr13itt group assignment	Age in Autumn	Sex, male=1, female=0	Child BMI was over the 85th percentile in Autumn	Child level identifier
bmip	bmiz	spr13itt	spring	itts	agey	male	over851	numid
92.64	1.45	0	0	0	3	1	1	593
92.64	1.45	0	1	0	4	1	1	593
60.26	0.26	0	0	0	4	0	0	570
74.22	0.65	0	1	0	4	0	0	570
17.11	-0.95	0	0	0	3	1	0	499
9.86	-1.29	0	1	0	4	1	0	499
99.72	2.77	0	0	0	4	0	1	354
97.56	1.97	0	1	0	5	0	1	354
9.69	-1.3	0	0	0	4	1	0	568
21.48	-0.79	0	1	0	4	1	0	568
8.39	-1.38	0	0	0	3	0	0	578
23.27	-0.73	0	1	0	3	0	0	578
94.52	1.6	0	0	0	3	0	1	3
96.4	1.8	0	1	0	4	0	1	3
17.88	-0.92	0	0	0	4	0	0	153
19.49	-0.86	0	1	0	4	0	0	153
22.06	-0.77	0	0	0	3	1	0	59
24.51	-0.69	0	1	0	3	1	0	59
41.29	-0.22	0	0	0	5	0	0	15
28.43	-0.57	0	1	0	5	0	0	15
91.3	1.36	0	0	0	4	1	1	363
87.08	1.13	0	1	0	5	1	1	363
94.06	1.56	0	0	0	4	1	1	112
94.18	1.57	0	1	0	5	1	1	112
86.86	1.12	0	0	0	5	0	1	838
83.4	0.97	0	1	0	5	0	1	838
58.71	0.22	0	0	0	4	1	0	847
49.6	-0.01	0	1	0	5	1	0	847
16.35	-0.98	0	0	0	4	1	0	582
12.51	-1.15	0	1	0	5	1	0	582
67	0.44	0	0	0	4	1	0	145
57.93	0.2	0	1	0	4	1	0	145
60.26	0.26	0	0	0	4	1	0	349
59.48	0.24	0	1	0	5	1	0	349
28.77	-0.56	0	0	0	4	1	0	689
27.76	-0.59	0	1	0	4	1	0	689
2.56	-1.95	0	0	0	3	1	0	561
5.6	-1.59	0	1	0	3	1	0	561
3.67	-1.79	0	0	0	4	1	0	300
0.66	-2.48	0	1	0	5	1	0	300
61.03	0.28	0	0	0	4	1	0	84
74.54	0.66	0	1	0	5	1	0	84
33	-0.44	0	0	0	3	1	0	448
22.06	-0.77	0	1	0	3	1	0	448
62.93	0.33	1	0	0	4	0	0	587
46.41	-0.09	1	1	1	5	0	0	587
6.95	-1.48	1	0	0	4	0	0	176
64.8	0.38	1	1	1	4	0	0	176
28.77	-0.56	1	0	0	4	0	0	464
20.33	-0.83	1	1	1	5	0	0	464
83.4	0.97	1	0	0	3	1	0	208
73.89	0.64	1	1	1	4	1	0	208
85.31	1.05	1	0	0	4	0	1	701
88.69	1.21	1	1	1	4	0	1	701
71.9	0.58	1	0	0	5	1	0	631
76.42	0.72	1	1	1	5	1	0	631
86.21	1.09	1	0	0	3	0	1	405
86.65	1.11	1	1	1	4	0	1	405
51.2	0.03	1	0	0	3	1	0	174
44.43	-0.14	1	1	1	3	1	0	174
24.83	-0.68	1	0	0	3	0	0	17
30.85	-0.5	1	1	1	3	0	0	17
39.36	-0.27	1	0	0	3	1	0	228
49.6	-0.01	1	1	1	3	1	0	228
29.46	-0.54	1	0	0	3	0	0	826
24.51	-0.69	1	1	1	4	0	0	826
51.99	0.05	1	0	0	4	0	0	123
62.17	0.31	1	1	1	4	0	0	123
50.4	0.01	1	0	0	4	0	0	334
75.8	0.7	1	1	1	4	0	0	334
17.11	-0.95	1	0	0	4	1	0	70
20.9	-0.81	1	1	1	5	1	0	70
55.96	0.15	1	0	0	5	0	0	460
30.85	-0.5	1	1	1	5	0	0	460
10.75	-1.24	1	0	0	5	0	0	79
17.88	-0.92	1	1	1	5	0	0	79
45.22	-0.12	1	0	0	4	0	0	723
42.86	-0.18	1	1	1	4	0	0	723
11.7	-1.19	1	0	0	5	1	0	223
28.1	-0.58	1	1	1	5	1	0	223
27.76	-0.59	1	0	0	3	1	0	380
19.77	-0.85	1	1	1	3	1	0	380
61.03	0.28	1	0	0	4	0	0	560
64.43	0.37	1	1	1	5	0	0	560
61.79	0.3	1	0	0	3	0	0	513
65.91	0.41	1	1	1	4	0	0	513
42.07	-0.2	1	0	0	4	0	0	628
22.66	-0.75	1	1	1	4	0	0	628
15.39	-1.02	1	0	0	4	1	0	86
28.77	-0.56	1	1	1	4	1	0	86
78.52	0.79	1	0	0	5	1	0	541
83.4	0.97	1	1	1	5	1	0	541
6.43	-1.52	1	0	0	3	1	0	573
5.37	-1.61	1	1	1	4	1	0	573
3.6	-1.8	1	0	0	3	0	0	259
9.35	-1.32	1	1	1	4	0	0	259
73.24	0.62	1	0	0	3	1	0	264
82.89	0.95	1	1	1	3	1	0	264
21.48	-0.79	1	0	0	4	0	0	198
16.85	-0.96	1	1	1	4	0	0	198
66.64	0.43	1	0	0	5	0	0	517
60.26	0.26	1	1	1	5	0	0	517
36.69	-0.34	1	0	0	3	0	0	676
14.46	-1.06	1	1	1	4	0	0	676
55.17	0.13	1	0	0	3	0	0	532
62.55	0.32	1	1	1	4	0	0	532
30.5	-0.51	1	0	0	3	0	0	393
39.36	-0.27	1	1	1	4	0	0	393
40.52	-0.24	1	0	0	4	0	0	757
50.4	0.01	1	1	1	5	0	0	757
53.59	0.09	1	0	0	3	0	0	351
53.19	0.08	1	1	1	4	0	0	351
59.1	0.23	1	0	0	3	0	0	535
49.6	-0.01	1	1	1	4	0	0	535
12.71	-1.14	1	0	0	4	1	0	248
13.57	-1.1	1	1	1	5	1	0	248
56.75	0.17	1	0	0	3	1	0	754
43.64	-0.16	1	1	1	3	1	0	754
94.63	1.61	1	0	0	4	1	1	650
96.78	1.85	1	1	1	5	1	1	650
62.93	0.33	1	0	0	5	0	0	480
54.38	0.11	1	1	1	5	0	0	480
87.7	1.16	1	0	0	3	1	1	539
67.36	0.45	1	1	1	3	1	1	539
67.72	0.46	1	0	0	5	0	0	662
62.55	0.32	1	1	1	5	0	0	662
51.99	0.05	1	0	0	5	1	0	122
24.2	-0.7	1	1	1	5	1	0	122
29.46	-0.54	1	0	0	4	1	0	194
73.57	0.63	1	1	1	5	1	0	194
25.78	-0.65	1	0	0	3	1	0	304
14.23	-1.07	1	1	1	4	1	0	304
51.2	0.03	1	0	0	4	1	0	39
48.01	-0.05	1	1	1	4	1	0	39
60.26	0.26	1	0	0	4	0	0	811
71.9	0.58	1	1	1	5	0	0	811
8.39	-1.38	1	0	0	3	1	0	619
10.38	-1.26	1	1	1	4	1	0	619
18.14	-0.91	1	0	0	4	1	0	339
8.7	-1.36	1	1	1	4	1	0	339
14.23	-1.07	1	0	0	4	0	0	236
14.46	-1.06	1	1	1	5	0	0	236
89.44	1.25	1	0	0	4	0	1	368
81.86	0.91	1	1	1	4	0	1	368
44.04	-0.15	1	0	0	4	1	0	488
33.36	-0.43	1	1	1	5	1	0	488
85.77	1.07	1	0	0	3	1	1	854
87.9	1.17	1	1	1	4	1	1	854
48.8	-0.03	1	0	0	3	0	0	180
51.99	0.05	1	1	1	3	0	0	180
62.55	0.32	0	0	0	4	0	0	540
56.75	0.17	0	1	0	5	0	0	540
39.74	-0.26	0	0	0	3	1	0	365
56.75	0.17	0	1	0	3	1	0	365
49.6	-0.01	0	0	0	4	1	0	386
53.19	0.08	0	1	0	4	1	0	386
70.54	0.54	0	0	0	4	0	0	165
64.8	0.38	0	1	0	5	0	0	165
31.21	-0.49	0	0	0	5	0	0	696
8.54	-1.37	0	1	0	5	0	0	696
74.22	0.65	0	0	0	3	0	0	137
78.52	0.79	0	1	0	3	0	0	137
69.85	0.52	0	0	0	4	0	0	809
62.55	0.32	0	1	0	4	0	0	809
96.4	1.8	0	0	0	3	1	1	707
94.18	1.57	0	1	0	3	1	1	707
99.51	2.58	0	0	0	4	0	1	806
98.84	2.27	0	1	0	4	0	1	806
90.31	1.3	0	0	0	3	1	1	426
92.07	1.41	0	1	0	4	1	1	426
61.79	0.3	0	0	0	3	0	0	552
49.6	-0.01	0	1	0	4	0	0	552
81.06	0.88	0	0	0	3	1	0	659
53.19	0.08	0	1	0	4	1	0	659
36.69	-0.34	0	0	0	3	1	0	571
38.21	-0.3	0	1	0	3	1	0	571
88.1	1.18	0	0	0	4	0	1	362
75.49	0.69	0	1	0	3	0	1	362
97.32	1.93	0	0	0	4	0	1	730
96.08	1.76	0	1	0	5	0	1	730
73.57	0.63	0	0	0	4	1	0	90
66.64	0.43	0	1	0	4	1	0	90
81.06	0.88	0	0	0	4	0	0	25
51.99	0.05	0	1	0	4	0	0	25
55.57	0.14	0	0	0	3	1	0	852
63.31	0.34	0	1	0	4	1	0	852
34.46	-0.4	0	0	0	3	1	0	802
24.83	-0.68	0	1	0	4	1	0	802
93.57	1.52	0	0	0	3	0	1	238
86.43	1.1	0	1	0	3	0	1	238
99.75	2.81	0	0	0	4	0	1	218
98.93	2.3	0	1	0	4	0	1	218
99.32	2.47	0	0	0	2	0	1	31
99.89	3.05	0	1	0	3	0	1	31
97.44	1.95	0	0	0	4	0	1	431
98.03	2.06	0	1	0	4	0	1	431
55.17	0.13	0	0	0	4	0	0	54
54.78	0.12	0	1	0	4	0	0	54
40.13	-0.25	0	0	0	4	1	0	482
27.09	-0.61	0	1	0	4	1	0	482
68.08	0.47	0	0	0	2	1	0	287
83.4	0.97	0	1	0	3	1	0	287
89.25	1.24	0	0	0	4	1	1	163
73.57	0.63	0	1	0	5	1	1	163
86.86	1.12	0	0	0	4	0	1	213
71.57	0.57	0	1	0	5	0	1	213
99.99	3.78	0	0	0	3	1	1	312
99.99	3.67	0	1	0	4	1	1	312
75.49	0.69	0	0	0	4	0	0	144
53.98	0.1	0	1	0	5	0	0	144
83.65	0.98	0	0	0	4	1	0	166
88.3	1.19	0	1	0	4	1	0	166
96.48	1.81	0	0	0	3	0	1	327
83.15	0.96	0	1	0	4	0	1	327
30.85	-0.5	0	0	0	3	0	0	728
42.86	-0.18	0	1	0	4	0	0	728
99.53	2.6	0	0	0	3	1	1	105
94.74	1.62	0	1	0	3	1	1	105
63.31	0.34	0	0	0	3	0	0	33
64.8	0.38	0	1	0	3	0	0	33
91.14	1.35	0	0	0	3	0	1	610
74.86	0.67	0	1	0	4	0	1	610
12.3	-1.16	0	0	0	4	1	0	590
8.7	-1.36	0	1	0	4	1	0	590
61.41	0.29	0	0	0	3	1	0	222
34.83	-0.39	0	1	0	3	1	0	222
40.13	-0.25	0	0	0	3	0	0	715
53.59	0.09	0	1	0	4	0	0	715
99.6	2.65	0	0	0	3	0	1	751
99.6	2.65	0	1	0	4	0	1	751
72.91	0.61	0	0	0	2	0	0	141
73.24	0.62	0	1	0	3	0	0	141
56.75	0.17	0	0	0	3	1	0	104
48.4	-0.04	0	1	0	4	1	0	104
69.85	0.52	0	0	0	3	0	0	807
64.06	0.36	0	1	0	3	0	0	807
29.12	-0.55	0	0	0	3	1	0	267
15.87	-1	0	1	0	4	1	0	267
9.35	-1.32	0	0	0	3	0	0	497
7.5	-1.44	0	1	0	3	0	0	497
72.57	0.6	0	0	0	3	0	0	655
72.57	0.6	0	1	0	4	0	0	655
39.36	-0.27	0	0	0	5	0	0	69
11.7	-1.19	0	1	0	5	0	0	69
89.62	1.26	0	0	0	3	0	1	403
49.2	-0.02	0	1	0	3	0	1	403
79.1	0.81	0	0	0	2	0	0	522
83.65	0.98	0	1	0	3	0	0	522
59.48	0.24	0	0	0	2	0	0	21
41.29	-0.22	0	1	0	3	0	0	21
69.15	0.5	0	0	0	2	0	0	207
84.13	1	0	1	0	3	0	0	207
42.47	-0.19	0	0	0	2	0	0	29
34.83	-0.39	0	1	0	3	0	0	29
50.8	0.02	0	0	0	2	0	0	188
68.08	0.47	0	1	0	2	0	0	188
63.31	0.34	0	0	0	2	1	0	203
33.72	-0.42	0	1	0	2	1	0	203
42.07	-0.2	0	0	0	2	1	0	187
27.43	-0.6	0	1	0	2	1	0	187
83.65	0.98	0	0	0	2	1	0	332
59.87	0.25	0	1	0	2	1	0	332
5.26	-1.62	0	0	0	2	1	0	61
0.89	-2.37	0	1	0	3	1	0	61
87.9	1.17	0	0	0	2	1	1	705
73.57	0.63	0	1	0	3	1	1	705
72.91	0.61	0	0	0	3	0	0	412
67.36	0.45	0	1	0	3	0	0	412
89.62	1.26	0	0	0	2	0	1	450
77.04	0.74	0	1	0	3	0	1	450
17.62	-0.93	0	0	0	3	1	0	199
7.08	-1.47	0	1	0	3	1	0	199
36.32	-0.35	0	0	0	2	0	0	625
33	-0.44	0	1	0	2	0	0	625
73.57	0.63	0	0	0	2	0	0	779
67.72	0.46	0	1	0	3	0	0	779
66.28	0.42	0	0	0	3	0	0	392
45.62	-0.11	0	1	0	4	0	0	392
83.4	0.97	0	0	0	2	1	0	783
76.42	0.72	0	1	0	3	1	0	783
81.06	0.88	0	0	0	3	0	0	711
76.73	0.73	0	1	0	3	0	0	711
76.42	0.72	0	0	0	3	1	0	190
67.72	0.46	0	1	0	4	1	0	190
83.15	0.96	1	0	0	4	1	0	168
84.38	1.01	1	1	1	5	1	0	168
37.07	-0.33	1	0	0	4	1	0	411
24.51	-0.69	1	1	1	5	1	0	411
64.8	0.38	1	0	0	4	0	0	692
68.44	0.48	1	1	1	4	0	0	692
75.49	0.69	1	0	0	4	0	0	269
69.15	0.5	1	1	1	5	0	0	269
25.14	-0.67	1	0	0	3	0	0	716
39.36	-0.27	1	1	1	4	0	0	716
92.07	1.41	1	0	0	3	1	1	5
98.64	2.21	1	1	1	3	1	1	5
15.15	-1.03	1	0	0	4	0	0	563
6.56	-1.51	1	1	1	5	0	0	563
69.15	0.5	1	0	0	3	1	0	294
84.85	1.03	1	1	1	4	1	0	294
18.67	-0.89	1	0	0	3	0	0	57
9.35	-1.32	1	1	1	3	0	0	57
48.4	-0.04	1	0	0	4	1	0	643
81.86	0.91	1	1	1	5	1	0	643
96.78	1.85	1	0	0	3	0	1	283
87.9	1.17	1	1	1	4	0	1	283
23.27	-0.73	1	0	0	4	1	0	410
14.23	-1.07	1	1	1	4	1	0	410
95.15	1.66	1	0	0	4	0	1	642
94.06	1.56	1	1	1	5	0	1	642
15.87	-1	1	0	0	4	1	0	347
12.3	-1.16	1	1	1	5	1	0	347
7.36	-1.45	1	0	0	5	0	0	305
5.94	-1.56	1	1	1	5	0	0	305
62.17	0.31	1	0	0	4	0	0	427
68.44	0.48	1	1	1	5	0	0	427
60.26	0.26	1	0	0	4	0	0	496
39.74	-0.26	1	1	1	5	0	0	496
54.38	0.11	1	0	0	4	1	0	637
58.71	0.22	1	1	1	4	1	0	637
3.15	-1.86	1	0	0	4	0	0	266
3.44	-1.82	1	1	1	5	0	0	266
28.43	-0.57	1	0	0	4	1	0	681
30.15	-0.52	1	1	1	4	1	0	681
62.93	0.33	1	0	0	4	1	0	253
53.59	0.09	1	1	1	5	1	0	253
9.69	-1.3	1	0	0	4	1	0	125
18.67	-0.89	1	1	1	4	1	0	125
61.79	0.3	0	0	0	3	0	0	271
78.52	0.79	0	1	0	3	0	0	271
74.86	0.67	0	0	0	3	0	0	595
84.85	1.03	0	1	0	4	0	0	595
76.42	0.72	0	0	0	3	0	0	781
75.49	0.69	0	1	0	3	0	0	781
99.86	2.99	0	0	0	3	0	1	151
99.51	2.58	0	1	0	4	0	1	151
33	-0.44	0	0	0	3	0	0	87
35.94	-0.36	0	1	0	3	0	0	87
79.39	0.82	0	0	0	5	0	0	395
60.26	0.26	0	1	0	5	0	0	395
82.89	0.95	0	0	0	3	1	0	53
79.67	0.83	0	1	0	3	1	0	53
78.52	0.79	0	0	0	3	0	0	94
81.59	0.9	0	1	0	3	0	0	94
77.34	0.75	0	0	0	2	1	0	32
76.11	0.71	0	1	0	3	1	0	32
77.34	0.75	0	0	0	2	1	0	436
81.59	0.9	0	1	0	3	1	0	436
80.78	0.87	0	0	0	4	0	0	214
65.17	0.39	0	1	0	5	0	0	214
16.11	-0.99	0	0	0	3	1	0	148
40.13	-0.25	0	1	0	4	1	0	148
68.44	0.48	0	0	0	4	1	0	491
59.1	0.23	0	1	0	5	1	0	491
55.17	0.13	0	0	0	2	0	0	729
55.96	0.15	0	1	0	3	0	0	729
10.75	-1.24	0	0	0	2	1	0	641
18.67	-0.89	0	1	0	3	1	0	641
28.1	-0.58	0	0	0	3	0	0	743
37.45	-0.32	0	1	0	4	0	0	743
71.23	0.56	1	0	0	3	0	0	345
86.65	1.11	1	1	1	3	0	0	345
55.57	0.14	1	0	0	4	0	0	762
76.11	0.71	1	1	1	4	0	0	762
84.38	1.01	1	0	0	3	0	0	594
93.44	1.51	1	1	1	3	0	0	594
45.22	-0.12	1	0	0	3	0	0	89
46.81	-0.08	1	1	1	4	0	0	89
18.67	-0.89	1	0	0	3	1	0	71
12.1	-1.17	1	1	1	3	1	0	71
72.57	0.6	1	0	0	4	1	0	251
76.42	0.72	1	1	1	5	1	0	251
85.99	1.08	1	0	0	4	0	1	750
85.54	1.06	1	1	1	5	0	1	750
99.45	2.54	1	0	0	4	0	1	379
98.34	2.13	1	1	1	5	0	1	379
90.98	1.34	1	0	0	4	1	1	242
87.7	1.16	1	1	1	5	1	1	242
60.26	0.26	1	0	0	3	1	0	158
46.81	-0.08	1	1	1	4	1	0	158
18.94	-0.88	1	0	0	4	1	0	278
39.74	-0.26	1	1	1	4	1	0	278
42.07	-0.2	1	0	0	5	1	0	155
27.43	-0.6	1	1	1	5	1	0	155
54.78	0.12	1	0	0	3	1	0	713
47.21	-0.07	1	1	1	3	1	0	713
86.43	1.1	1	0	0	3	0	1	782
82.64	0.94	1	1	1	4	0	1	782
63.68	0.35	1	0	0	3	0	0	656
45.22	-0.12	1	1	1	3	0	0	656
42.47	-0.19	1	0	0	3	1	0	639
47.21	-0.07	1	1	1	3	1	0	639
65.17	0.39	1	0	0	5	0	0	608
81.59	0.9	1	1	1	5	0	0	608
97.78	2.01	1	0	0	3	0	1	424
96.85	1.86	1	1	1	4	0	1	424
71.9	0.58	1	0	0	4	0	0	66
57.53	0.19	1	1	1	5	0	0	66
61.79	0.3	1	0	0	3	0	0	765
47.61	-0.06	1	1	1	4	0	0	765
33	-0.44	1	0	0	2	1	0	744
28.1	-0.58	1	1	1	3	1	0	744
12.92	-1.13	1	0	0	4	0	0	372
15.39	-1.02	1	1	1	4	0	0	372
63.31	0.34	1	0	0	2	0	0	550
77.64	0.76	1	1	1	3	0	0	550
10.93	-1.23	1	0	0	3	1	0	453
11.9	-1.18	1	1	1	4	1	0	453
82.12	0.92	1	0	0	4	0	0	698
87.49	1.15	1	1	1	4	0	0	698
76.73	0.73	1	0	0	3	1	0	557
70.19	0.53	1	1	1	4	1	0	557
91.14	1.35	1	0	0	4	1	1	812
90.48	1.31	1	1	1	5	1	1	812
99.84	2.95	1	0	0	4	0	1	232
99.62	2.67	1	1	1	4	0	1	232
1.97	-2.06	1	0	0	5	1	0	247
2.33	-1.99	1	1	1	5	1	0	247
4.01	-1.75	1	0	0	4	1	0	348
5.26	-1.62	1	1	1	5	1	0	348
22.96	-0.74	1	0	0	4	0	0	205
27.43	-0.6	1	1	1	4	0	0	205
63.68	0.35	1	0	0	3	1	0	68
66.28	0.42	1	1	1	4	1	0	68
22.66	-0.75	1	0	0	5	0	0	572
12.51	-1.15	1	1	1	5	0	0	572
98.64	2.21	0	0	0	4	0	1	726
98.54	2.18	0	1	0	4	0	1	726
98.64	2.21	0	0	0	4	1	1	146
99.7	2.75	0	1	0	4	1	1	146
94.74	1.62	0	0	0	3	1	1	58
87.7	1.16	0	1	0	4	1	1	58
76.73	0.73	0	0	0	4	0	0	373
70.54	0.54	0	1	0	5	0	0	373
81.33	0.89	0	0	0	3	1	0	307
82.89	0.95	0	1	0	4	1	0	307
51.6	0.04	0	0	0	3	1	0	851
44.43	-0.14	0	1	0	3	1	0	851
96.48	1.81	0	0	0	3	1	1	646
93.44	1.51	0	1	0	4	1	1	646
66.28	0.42	0	0	0	4	0	0	558
67	0.44	0	1	0	5	0	0	558
97.32	1.93	0	0	0	3	1	1	708
96.16	1.77	0	1	0	4	1	1	708
62.17	0.31	0	0	0	3	1	0	200
49.6	-0.01	0	1	0	3	1	0	200
96.33	1.79	0	0	0	4	0	1	201
96.71	1.84	0	1	0	5	0	1	201
69.85	0.52	0	0	0	4	1	0	567
79.39	0.82	0	1	0	5	1	0	567
7.64	-1.43	0	0	0	3	1	0	260
5.16	-1.63	0	1	0	4	1	0	260
36.32	-0.35	0	0	0	3	0	0	669
44.83	-0.13	0	1	0	4	0	0	669
38.97	-0.28	0	0	0	4	1	0	142
35.94	-0.36	0	1	0	4	1	0	142
76.42	0.72	0	0	0	3	0	0	310
73.57	0.63	0	1	0	4	0	0	310
25.46	-0.66	0	0	0	4	1	0	371
42.07	-0.2	0	1	0	4	1	0	371
30.85	-0.5	1	0	0	4	1	0	91
18.67	-0.89	1	1	1	5	1	0	91
66.28	0.42	1	0	0	4	0	0	717
64.06	0.36	1	1	1	4	0	0	717
40.52	-0.24	1	0	0	4	1	0	407
45.22	-0.12	1	1	1	5	1	0	407
27.09	-0.61	1	0	0	3	1	0	764
19.77	-0.85	1	1	1	4	1	0	764
22.96	-0.74	1	0	0	4	0	0	492
8.7	-1.36	1	1	1	4	0	0	492
15.39	-1.02	1	0	0	3	1	0	169
21.77	-0.78	1	1	1	3	1	0	169
48.8	-0.03	1	0	0	4	1	0	649
36.69	-0.34	1	1	1	4	1	0	649
79.67	0.83	1	0	0	5	0	0	355
82.12	0.92	1	1	1	5	0	0	355
64.43	0.37	1	0	0	3	1	0	429
57.93	0.2	1	1	1	3	1	0	429
54.78	0.12	1	0	0	3	0	0	82
71.23	0.56	1	1	1	4	0	0	82
87.7	1.16	1	0	0	5	1	1	257
88.3	1.19	1	1	1	5	1	1	257
66.64	0.43	1	0	0	4	1	0	785
78.23	0.78	1	1	1	4	1	0	785
83.65	0.98	1	0	0	3	0	0	456
88.3	1.19	1	1	1	4	0	0	456
65.91	0.41	1	0	0	4	1	0	596
69.15	0.5	1	1	1	5	1	0	596
56.75	0.17	1	0	0	5	0	0	771
48.4	-0.04	1	1	1	5	0	0	771
93.31	1.5	1	0	0	4	1	1	20
90.82	1.33	1	1	1	5	1	1	20
30.5	-0.51	1	0	0	4	0	0	767
30.15	-0.52	1	1	1	4	0	0	767
55.57	0.14	1	0	0	2	1	0	703
44.43	-0.14	1	1	1	3	1	0	703
1.54	-2.16	1	0	0	3	0	0	143
0	-4.69	1	1	1	3	0	0	143
65.54	0.4	1	0	0	4	0	0	452
62.17	0.31	1	1	1	4	0	0	452
80.78	0.87	1	0	0	3	1	0	252
83.15	0.96	1	1	1	3	1	0	252
36.32	-0.35	0	0	0	4	1	0	633
53.59	0.09	0	1	0	4	1	0	633
88.69	1.21	0	0	0	4	0	1	600
83.89	0.99	0	1	0	5	0	1	600
82.64	0.94	0	0	0	3	1	0	270
92.78	1.46	0	1	0	4	1	0	270
89.25	1.24	1	0	0	4	0	1	292
84.38	1.01	1	1	1	5	0	1	292
68.08	0.47	1	0	0	4	1	0	738
77.04	0.74	1	1	1	5	1	0	738
76.73	0.73	1	0	0	2	0	0	459
64.8	0.38	1	1	1	3	0	0	459
99.84	2.95	1	0	0	3	0	1	358
99.89	3.05	1	1	1	3	0	1	358
68.44	0.48	1	0	0	4	0	0	493
46.02	-0.1	1	1	1	5	0	0	493
57.14	0.18	1	0	0	3	1	0	114
57.93	0.2	1	1	1	3	1	0	114
90.31	1.3	1	0	0	3	0	1	385
86.86	1.12	1	1	1	4	0	1	385
82.64	0.94	0	0	0	5	1	0	562
82.38	0.93	0	1	0	5	1	0	562
81.59	0.9	0	0	0	5	0	0	147
81.33	0.89	0	1	0	5	0	0	147
99.82	2.92	0	0	0	3	0	1	673
99.66	2.71	0	1	0	4	0	1	673
24.83	-0.68	0	0	0	3	1	0	415
25.46	-0.66	0	1	0	3	1	0	415
84.13	1	0	0	0	4	0	0	678
75.49	0.69	0	1	0	4	0	0	678
96.71	1.84	0	0	0	2	0	1	828
89.62	1.26	0	1	0	2	0	1	828
88.69	1.21	0	0	0	3	0	1	261
88.1	1.18	0	1	0	4	0	1	261
93.18	1.49	0	0	0	3	1	1	93
94.4	1.59	0	1	0	3	1	1	93
96.64	1.83	0	0	0	3	1	1	340
97.13	1.9	0	1	0	3	1	1	340
48.8	-0.03	0	0	0	3	0	0	244
49.6	-0.01	0	1	0	4	0	0	244
67	0.44	0	0	0	4	1	0	377
55.57	0.14	0	1	0	4	1	0	377
28.43	-0.57	0	0	0	3	1	0	766
24.83	-0.68	0	1	0	4	1	0	766
95.9	1.74	0	0	0	4	1	1	212
91.14	1.35	0	1	0	4	1	1	212
73.24	0.62	0	0	0	4	1	0	569
84.85	1.03	0	1	0	4	1	0	569
33	-0.44	0	0	0	4	0	0	113
19.77	-0.85	0	1	0	5	0	0	113
51.2	0.03	0	0	0	3	1	0	644
52.79	0.07	0	1	0	4	1	0	644
38.21	-0.3	0	0	0	4	0	0	110
52.39	0.06	0	1	0	4	0	0	110
59.87	0.25	0	0	0	4	0	0	718
23.27	-0.73	0	1	0	4	0	0	718
70.19	0.53	0	0	0	4	1	0	647
69.5	0.51	0	1	0	4	1	0	647
30.85	-0.5	0	0	0	4	0	0	545
12.51	-1.15	0	1	0	4	0	0	545
47.61	-0.06	0	0	0	4	0	0	668
37.07	-0.33	0	1	0	4	0	0	668
98.57	2.19	0	0	0	4	0	1	465
96.92	1.87	0	1	0	4	0	1	465
24.83	-0.68	0	0	0	4	0	0	790
18.94	-0.88	0	1	0	4	0	0	790
25.78	-0.65	0	0	0	5	1	0	318
18.94	-0.88	0	1	0	5	1	0	318
82.12	0.92	0	0	0	4	0	0	133
80.23	0.85	0	1	0	4	0	0	133
46.02	-0.1	0	0	0	3	1	0	747
11.31	-1.21	0	1	0	3	1	0	747
25.14	-0.67	0	0	0	4	0	0	529
32.64	-0.45	0	1	0	4	0	0	529
88.69	1.21	0	0	0	4	0	1	501
89.8	1.27	0	1	0	5	0	1	501
70.88	0.55	0	0	0	4	0	0	789
70.88	0.55	0	1	0	5	0	0	789
55.17	0.13	0	0	0	3	0	0	507
45.22	-0.12	0	1	0	3	0	0	507
5.26	-1.62	0	0	0	3	1	0	612
5.16	-1.63	0	1	0	3	1	0	612
58.32	0.21	0	0	0	4	1	0	419
60.64	0.27	0	1	0	5	1	0	419
97.44	1.95	0	0	0	4	1	1	338
88.1	1.18	0	1	0	5	1	1	338
94.06	1.56	0	0	0	3	0	1	387
86.43	1.1	0	1	0	4	0	1	387
15.39	-1.02	0	0	0	5	0	0	374
9.69	-1.3	0	1	0	5	0	0	374
39.74	-0.26	1	0	0	3	0	0	626
17.11	-0.95	1	1	1	3	0	0	626
87.9	1.17	1	0	0	3	0	1	832
75.17	0.68	1	1	1	3	0	1	832
15.87	-1	1	0	0	4	0	0	700
9.02	-1.34	1	1	1	5	0	0	700
95.99	1.75	1	0	0	4	1	1	451
95.25	1.67	1	1	1	5	1	1	451
60.64	0.27	1	0	0	3	1	0	367
49.2	-0.02	1	1	1	4	1	0	367
98.57	2.19	1	0	0	3	0	1	108
98.9	2.29	1	1	1	4	0	1	108
96.64	1.83	1	0	0	3	1	1	472
86.86	1.12	1	1	1	4	1	1	472
50	0	1	0	0	3	1	0	623
57.14	0.18	1	1	1	4	1	0	623
23.27	-0.73	1	0	0	4	0	0	19
27.76	-0.59	1	1	1	5	0	0	19
95.82	1.73	1	0	0	3	1	1	741
97.56	1.97	1	1	1	3	1	1	741
21.19	-0.8	1	0	0	3	1	0	632
27.09	-0.61	1	1	1	3	1	0	632
99.65	2.7	1	0	0	3	1	1	26
99.76	2.82	1	1	1	3	1	1	26
96.48	1.81	1	0	0	4	1	1	280
97.56	1.97	1	1	1	5	1	1	280
11.9	-1.18	1	0	0	4	1	0	221
11.31	3.3	1	1	1	5	1	0	221
99.57	2.63	1	0	0	4	1	1	209
45.62	-0.11	1	1	1	5	1	1	209
24.2	-0.7	1	0	0	3	0	0	359
24.83	-0.68	1	1	1	4	0	0	359
69.5	0.51	1	0	0	4	1	0	627
42.47	-0.19	1	1	1	4	1	0	627
9.02	-1.34	1	0	0	3	0	0	778
8.86	-1.35	1	1	1	4	0	0	778
91.92	1.4	1	0	0	4	1	1	268
93.31	1.5	1	1	1	4	1	1	268
89.62	1.26	0	0	0	3	0	1	799
93.7	1.53	0	1	0	3	0	1	799
99.43	2.53	0	0	0	3	1	1	682
99.69	2.74	0	1	0	3	1	1	682
39.36	-0.27	0	0	0	3	1	0	202
45.62	-0.11	0	1	0	4	1	0	202
95.05	1.65	0	0	0	4	1	1	748
94.74	1.62	0	1	0	5	1	1	748
69.85	0.52	1	0	0	5	0	0	675
56.36	0.16	1	1	1	5	0	0	675
48.4	-0.04	1	0	0	3	1	0	83
34.46	-0.4	1	1	1	3	1	0	83
58.71	0.22	1	0	0	4	1	0	1
73.57	0.63	1	1	1	4	1	0	1
30.85	-0.5	1	0	0	4	1	0	489
41.68	-0.21	1	1	1	4	1	0	489
92.07	1.41	1	0	0	4	1	1	138
36.69	-0.34	1	1	1	4	1	1	138
59.87	0.25	1	0	0	3	1	0	44
39.74	-0.26	1	1	1	4	1	0	44
93.57	1.52	1	0	0	4	0	1	225
87.9	1.17	1	1	1	4	0	1	225
97.13	1.9	1	0	0	3	0	1	106
91.46	1.37	1	1	1	3	0	1	106
86.21	1.09	1	0	0	3	1	1	6
80.78	0.87	1	1	1	3	1	1	6
86.43	1.1	1	0	0	4	0	1	640
92.64	1.45	1	1	1	4	0	1	640
88.69	1.21	1	0	0	4	0	1	770
77.64	0.76	1	1	1	4	0	1	770
70.54	0.54	1	0	0	4	0	0	579
51.99	0.05	1	1	1	4	0	0	579
48.4	-0.04	1	0	0	3	0	0	389
26.76	-0.62	1	1	1	3	0	0	389
55.17	0.13	1	0	0	3	1	0	11
34.46	-0.4	1	1	1	3	1	0	11
45.22	-0.12	1	0	0	4	1	0	357
37.83	-0.31	1	1	1	4	1	0	357
26.76	-0.62	1	0	0	3	0	0	842
16.85	-0.96	1	1	1	3	0	0	842
56.75	0.17	1	0	0	4	0	0	519
47.21	-0.07	1	1	1	5	0	0	519
6.18	-1.54	1	0	0	5	1	0	524
8.08	-1.4	1	1	1	5	1	0	524
85.77	1.07	1	0	0	4	0	1	745
84.85	1.03	1	1	1	4	0	1	745
94.74	1.62	1	0	0	3	0	1	417
86.43	1.1	1	1	1	3	0	1	417
94.95	1.64	1	0	0	4	1	1	167
92.92	1.47	1	1	1	4	1	1	167
26.76	-0.62	1	0	0	5	1	0	315
9.02	-1.34	1	1	1	5	1	0	315
87.49	1.15	1	0	0	3	0	1	621
77.94	0.77	1	1	1	3	0	1	621
99.97	3.41	1	0	0	4	0	1	437
50.4	0.01	1	1	1	4	0	1	437
98.98	2.32	1	0	0	3	1	1	336
95.45	1.69	1	1	1	3	1	1	336
38.59	-0.29	1	0	0	4	1	0	421
61.03	0.28	1	1	1	4	1	0	421
79.1	0.81	1	0	0	4	0	0	13
71.23	0.56	1	1	1	4	0	0	13
68.44	0.48	1	0	0	5	1	0	466
76.11	0.71	1	1	1	5	1	0	466
93.44	1.51	1	0	0	3	0	1	549
92.78	1.46	1	1	1	4	0	1	549
76.73	0.73	1	0	0	4	1	0	38
69.5	0.51	1	1	1	4	1	0	38
73.57	0.63	1	0	0	4	0	0	366
76.42	0.72	1	1	1	5	0	0	366
51.99	0.05	1	0	0	3	1	0	479
46.81	-0.08	1	1	1	4	1	0	479
89.44	1.25	1	0	0	3	0	1	798
88.3	1.19	1	1	1	4	0	1	798
85.99	1.08	1	0	0	3	1	1	126
90.82	1.33	1	1	1	3	1	1	126
29.12	-0.55	1	0	0	3	1	0	709
62.17	0.31	1	1	1	3	1	0	709
14.46	-1.06	1	0	0	4	0	0	337
30.85	-0.5	1	1	1	5	0	0	337
30.15	-0.52	1	0	0	3	0	0	240
20.9	-0.81	1	1	1	3	0	0	240
89.8	1.27	1	0	0	5	0	1	277
90.98	1.34	1	1	1	5	0	1	277
18.14	-0.91	1	0	0	3	1	0	41
7.79	-1.42	1	1	1	3	1	0	41
87.9	1.17	1	0	0	3	1	1	574
91.14	1.35	1	1	1	3	1	1	574
98.03	2.06	1	0	0	3	0	1	469
93.44	1.51	1	1	1	3	0	1	469
95.99	1.75	1	0	0	3	1	1	756
94.06	1.56	1	1	1	3	1	1	756
91.3	1.36	1	0	0	5	0	1	361
83.65	0.98	1	1	1	5	0	1	361
63.31	0.34	1	0	0	4	0	0	630
64.06	0.36	1	1	1	4	0	0	630
92.5	1.44	1	0	0	3	0	1	256
84.13	1	1	1	1	3	0	1	256
82.38	0.93	1	0	0	3	1	0	484
64.06	0.36	1	1	1	4	1	0	484
75.8	0.7	1	0	0	4	1	0	694
49.6	-0.01	1	1	1	5	1	0	694
96.24	1.78	1	0	0	4	0	1	178
95.54	1.7	1	1	1	4	0	1	178
79.39	0.82	1	0	0	5	1	0	418
93.57	1.52	1	1	1	5	1	0	418
62.93	0.33	1	0	0	3	0	0	773
55.57	0.14	1	1	1	4	0	0	773
99.93	3.21	1	0	0	3	0	1	23
46.41	-0.09	1	1	1	3	0	1	23
41.68	-0.21	1	0	0	3	0	0	276
41.29	-0.22	1	1	1	3	0	0	276
90.98	1.34	1	0	0	4	1	1	721
90.31	1.3	1	1	1	5	1	1	721
40.9	-0.23	1	0	0	3	1	0	749
36.32	-0.35	1	1	1	3	1	0	749
62.93	0.33	1	0	0	4	1	0	245
62.93	0.33	1	1	1	4	1	0	245
68.44	0.48	1	0	0	3	1	0	239
71.57	0.57	1	1	1	4	1	0	239
49.2	-0.02	1	0	0	4	0	0	344
48.8	-0.03	1	1	1	4	0	0	344
51.99	0.05	1	0	0	4	0	0	342
48.01	-0.05	1	1	1	4	0	0	342
95.99	1.75	1	0	0	3	1	1	495
95.82	1.73	1	1	1	4	1	1	495
33.36	-0.43	1	0	0	3	1	0	485
53.98	0.1	1	1	1	4	1	0	485
62.17	0.31	1	0	0	3	0	0	96
66.28	0.42	1	1	1	3	0	0	96
65.17	0.39	1	0	0	4	1	0	219
92.21	1.42	1	1	1	4	1	0	219
2.02	-2.05	1	0	0	4	1	0	414
9.69	-1.3	1	1	1	4	1	0	414
50.4	0.01	1	0	0	4	0	0	195
60.64	0.27	1	1	1	4	0	0	195
16.35	-0.98	1	0	0	3	0	0	159
33.72	-0.42	1	1	1	3	0	0	159
6.82	-1.49	1	0	0	3	0	0	263
5.16	-1.63	1	1	1	4	0	0	263
45.22	-0.12	1	0	0	4	0	0	559
59.1	0.23	1	1	1	4	0	0	559
70.19	0.53	1	0	0	5	1	0	74
69.15	0.5	1	1	1	5	1	0	74
99.79	2.86	1	0	0	3	1	1	654
98.34	2.13	1	1	1	4	1	1	654
39.74	-0.26	1	0	0	3	1	0	674
41.68	-0.21	1	1	1	3	1	0	674
93.82	1.54	1	0	0	4	0	1	136
82.89	0.95	1	1	1	4	0	1	136
94.63	1.61	1	0	0	4	1	1	49
89.97	1.28	1	1	1	4	1	1	49
91.14	1.35	1	0	0	4	0	1	829
92.5	1.44	1	1	1	4	0	1	829
6.3	-1.53	1	0	0	2	1	0	710
6.43	-1.52	1	1	1	3	1	0	710
84.13	1	1	0	0	4	1	0	135
95.82	1.73	1	1	1	4	1	0	135
81.33	0.89	1	0	0	4	0	0	430
77.04	0.74	1	1	1	5	0	0	430
31.21	-0.49	1	0	0	3	0	0	80
18.14	-0.91	1	1	1	3	0	0	80
98.42	2.15	1	0	0	4	1	1	60
97.5	1.96	1	1	1	4	1	1	60
59.1	0.23	1	0	0	3	1	0	733
53.19	0.08	1	1	1	3	1	0	733
96.92	1.87	1	0	0	4	0	1	322
96.71	1.84	1	1	1	5	0	1	322
89.25	1.24	1	0	0	3	1	1	769
52.79	0.07	1	1	1	3	1	1	769
18.14	-0.91	1	0	0	4	1	0	241
37.45	-0.32	1	1	1	4	1	0	241
61.41	0.29	1	0	0	3	1	0	512
72.91	0.61	1	1	1	3	1	0	512
99.41	2.52	1	0	0	4	1	1	584
99.01	2.33	1	1	1	4	1	1	584
50	0	1	0	0	2	1	0	752
48.8	-0.03	1	1	1	3	1	0	752
92.5	1.44	1	0	0	4	1	1	229
6.3	-1.53	1	1	1	4	1	1	229
27.43	-0.6	1	0	0	4	0	0	576
44.83	-0.13	1	1	1	5	0	0	576
98.64	2.21	1	0	0	3	1	1	791
94.74	1.62	1	1	1	3	1	1	791
46.81	-0.08	1	0	0	3	0	0	281
44.43	-0.14	1	1	1	3	0	0	281
76.73	0.73	1	0	0	4	0	0	658
69.15	0.5	1	1	1	5	0	0	658
33	-0.44	1	0	0	4	0	0	275
33.72	-0.42	1	1	1	4	0	0	275
64.8	0.38	1	0	0	3	1	0	4
74.22	0.65	1	1	1	3	1	0	4
61.03	0.28	1	0	0	3	0	0	824
76.42	0.72	1	1	1	3	0	0	824
61.03	0.28	0	0	0	3	1	0	420
64.8	0.38	0	1	0	4	1	0	420
93.82	1.54	0	0	0	4	1	1	183
89.25	1.24	0	1	0	5	1	1	183
78.23	0.78	0	0	0	4	0	0	186
82.64	0.94	0	1	0	4	0	0	186
88.1	1.18	0	0	0	2	0	1	235
97.38	1.94	0	1	0	3	0	1	235
71.9	0.58	0	0	0	3	1	0	629
82.12	0.92	0	1	0	4	1	0	629
97.26	1.92	0	0	0	3	1	1	400
97.44	1.95	0	1	0	4	1	1	400
94.4	1.59	0	0	0	4	0	1	75
88.88	1.22	0	1	0	5	0	1	75
31.21	-0.49	0	0	0	2	1	0	817
10.38	-1.26	0	1	0	3	1	0	817
87.29	1.14	0	0	0	4	0	1	661
74.54	0.66	0	1	0	4	0	1	661
28.1	-0.58	0	0	0	2	0	0	543
34.83	-0.39	0	1	0	3	0	0	543
93.05	1.48	1	0	0	4	1	1	350
93.94	1.55	1	1	1	4	1	1	350
82.38	0.93	1	0	0	4	1	0	302
92.21	1.42	1	1	1	5	1	0	302
52.39	0.06	1	0	0	4	1	0	487
79.1	0.81	1	1	1	4	1	0	487
74.86	0.67	1	0	0	4	0	0	206
81.33	0.89	1	1	1	4	0	0	206
42.07	-0.2	1	0	0	3	1	0	27
44.43	-0.14	1	1	1	4	1	0	27
93.57	1.52	1	0	0	3	0	1	556
88.3	1.19	1	1	1	4	0	1	556
82.89	0.95	1	0	0	5	0	0	107
86.21	1.09	1	1	1	5	0	0	107
91.46	1.37	1	0	0	4	0	1	402
88.49	1.2	1	1	1	5	0	1	402
90.82	1.33	1	0	0	4	0	1	502
91.92	1.4	1	1	1	5	0	1	502
74.54	0.66	1	0	0	3	0	0	755
84.61	1.02	1	1	1	3	0	0	755
94.74	1.62	1	0	0	4	1	1	182
90.65	1.32	1	1	1	5	1	1	182
76.73	0.73	1	0	0	3	1	0	435
65.17	0.39	1	1	1	4	1	0	435
64.06	0.36	1	0	0	4	0	0	840
63.31	0.34	1	1	1	5	0	0	840
10.03	-1.28	1	0	0	3	0	0	684
80.78	0.87	1	1	1	3	0	0	684
97.78	2.01	1	0	0	4	0	1	830
98.03	2.06	1	1	1	5	0	1	830
97.13	1.9	1	0	0	3	0	1	727
97.72	2	1	1	1	4	0	1	727
32.64	-0.45	1	0	0	4	0	0	297
41.29	-0.22	1	1	1	5	0	0	297
18.41	-0.9	1	0	0	4	1	0	651
40.52	-0.24	1	1	1	4	1	0	651
85.54	1.06	1	0	0	4	0	1	555
12.1	-1.17	1	1	1	4	0	1	555
55.57	0.14	1	0	0	3	0	0	839
83.89	0.99	1	1	1	3	0	0	839
91.92	1.4	1	0	0	3	1	1	432
94.4	1.59	1	1	1	4	1	1	432
94.84	1.63	1	0	0	4	1	1	10
96.16	1.77	1	1	1	5	1	1	10
70.88	0.55	1	0	0	3	0	0	510
93.18	1.49	1	1	1	4	0	0	510
27.76	-0.59	1	0	0	4	0	0	620
46.41	-0.09	1	1	1	4	0	0	620
77.04	0.74	1	0	0	3	0	0	805
88.1	1.18	1	1	1	4	0	0	805
59.87	0.25	1	0	0	4	0	0	458
80.23	0.85	1	1	1	5	0	0	458
83.65	0.98	1	0	0	3	1	0	131
89.62	1.26	1	1	1	4	1	0	131
68.08	0.47	1	0	0	3	0	0	849
78.52	0.79	1	1	1	4	0	0	849
66.28	0.42	1	0	0	4	0	0	324
50	0	1	1	1	4	0	0	324
44.43	-0.14	1	0	0	4	1	0	836
71.9	0.58	1	1	1	4	1	0	836
87.49	1.15	1	0	0	4	0	1	566
96.4	1.8	1	1	1	4	0	1	566
96.16	1.77	1	0	0	3	1	1	597
97.78	2.01	1	1	1	4	1	1	597
72.57	0.6	1	0	0	4	1	0	634
73.89	0.64	1	1	1	4	1	0	634
90.31	1.3	1	0	0	3	0	1	477
95.15	1.66	1	1	1	4	0	1	477
77.64	0.76	1	0	0	4	1	0	360
81.33	0.89	1	1	1	4	1	0	360
16.35	-0.98	1	0	0	4	0	0	34
65.17	0.39	1	1	1	4	0	0	34
72.57	0.6	1	0	0	3	1	0	331
71.23	0.56	1	1	1	4	1	0	331
58.32	0.21	1	0	0	3	1	0	152
70.88	0.55	1	1	1	4	1	0	152
95.25	1.67	1	0	0	4	0	1	592
95.82	1.73	1	1	1	4	0	1	592
28.43	-0.57	1	0	0	4	0	0	320
22.36	-0.76	1	1	1	5	0	0	320
99.27	2.44	1	0	0	4	0	1	526
99.38	2.5	1	1	1	5	0	1	526
54.78	0.12	1	0	0	4	0	0	601
84.85	1.03	1	1	1	4	0	0	601
43.25	-0.17	1	0	0	3	1	0	731
80.23	0.85	1	1	1	4	1	0	731
55.17	0.13	1	0	0	5	1	0	514
40.52	-0.24	1	1	1	5	1	0	514
77.04	0.74	1	0	0	4	1	0	161
84.38	1.01	1	1	1	5	1	0	161
87.08	1.13	1	0	0	4	0	1	378
96.16	1.77	1	1	1	4	0	1	378
98.08	2.07	1	0	0	4	1	1	364
99.95	3.27	1	1	1	5	1	1	364
73.89	0.64	1	0	0	4	0	0	481
79.95	0.84	1	1	1	5	0	0	481
98.87	2.28	1	0	0	4	0	1	583
98.96	2.31	1	1	1	4	0	1	583
90.14	1.29	1	0	0	4	0	1	97
97.56	1.97	1	1	1	5	0	1	97
46.41	-0.09	1	0	0	4	1	0	102
48.4	-0.04	1	1	1	5	1	0	102
88.1	1.18	1	0	0	3	0	1	533
76.42	0.72	1	1	1	4	0	1	533
76.11	0.71	1	0	0	3	1	0	196
80.51	0.86	1	1	1	3	1	0	196
68.79	0.49	1	0	0	3	0	0	100
82.38	0.93	1	1	1	4	0	0	100
99.11	2.37	1	0	0	4	0	1	119
97.44	1.95	1	1	1	5	0	1	119
69.15	0.5	1	0	0	4	0	0	98
49.6	-0.01	1	1	1	5	0	0	98
41.29	-0.22	1	0	0	4	1	0	433
50.4	0.01	1	1	1	5	1	0	433
70.19	0.53	1	0	0	4	1	0	341
70.19	0.53	1	1	1	4	1	0	341
67	0.44	1	0	0	3	1	0	672
49.6	-0.01	1	1	1	4	1	0	672
96.48	1.81	1	0	0	3	0	1	262
96.99	1.88	1	1	1	4	0	1	262
47.21	-0.07	1	0	0	4	1	0	425
35.57	-0.37	1	1	1	5	1	0	425
24.2	-0.7	1	0	0	3	0	0	103
29.12	-0.55	1	1	1	4	0	0	103
98.42	2.15	1	0	0	3	1	1	265
81.33	0.89	1	1	1	3	1	1	265
64.06	0.36	1	0	0	3	0	0	690
63.68	0.35	1	1	1	3	0	0	690
81.59	0.9	1	0	0	4	0	0	575
88.1	1.18	1	1	1	4	0	0	575
54.78	0.12	1	0	0	5	0	0	8
54.78	0.12	1	1	1	5	0	0	8
92.21	1.42	1	0	0	3	0	1	211
91.3	1.36	1	1	1	3	0	1	211
97.98	2.05	1	0	0	3	0	1	319
96.85	1.86	1	1	1	4	0	1	319
89.25	1.24	1	0	0	3	1	1	434
93.18	1.49	1	1	1	3	1	1	434
99.79	2.87	1	0	0	4	1	1	516
99.43	2.53	1	1	1	4	1	1	516
5.48	-1.6	1	0	0	3	1	0	64
24.83	-0.68	1	1	1	4	1	0	64
91.46	1.37	1	0	0	4	0	1	46
89.62	1.26	1	1	1	5	0	1	46
79.1	0.81	1	0	0	5	1	0	697
75.49	0.69	1	1	1	5	1	0	697
81.06	0.88	1	0	0	4	0	0	101
79.67	0.83	1	1	1	5	0	0	101
97.56	1.97	1	0	0	4	0	1	298
93.82	1.54	1	1	1	4	0	1	298
39.36	-0.27	1	0	0	3	1	0	759
93.18	1.49	1	1	1	4	1	0	759
96.16	1.77	1	0	0	4	1	1	28
87.29	1.14	1	1	1	5	1	1	28
4.55	-1.69	1	0	0	4	0	0	65
9.18	-1.33	1	1	1	4	0	0	65
46.81	-0.08	1	0	0	4	0	0	447
67	0.44	1	1	1	5	0	0	447
55.17	0.13	1	0	0	4	1	0	546
80.23	0.85	1	1	1	5	1	0	546
63.31	0.34	1	0	0	3	1	0	243
68.79	0.49	1	1	1	4	1	0	243
77.94	0.77	1	0	0	4	0	0	45
89.8	1.27	1	1	1	4	0	0	45
92.07	1.41	1	0	0	4	1	1	288
97.06	1.89	1	1	1	5	1	1	288
83.89	0.99	1	0	0	3	1	0	422
89.97	1.28	1	1	1	4	1	0	422
46.02	-0.1	1	0	0	5	1	0	679
33.72	-0.42	1	1	1	5	1	0	679
88.88	1.22	1	0	0	4	0	1	423
84.61	1.02	1	1	1	5	0	1	423
36.32	-0.35	1	0	0	4	1	0	777
50.8	0.02	1	1	1	5	1	0	777
63.31	0.34	1	0	0	3	0	0	445
79.1	0.81	1	1	1	4	0	0	445
26.43	-0.63	1	0	0	3	0	0	544
12.92	-1.13	1	1	1	4	0	0	544
81.86	0.91	1	0	0	4	1	0	76
99.41	2.52	1	1	1	5	1	0	76
72.91	0.61	1	0	0	3	0	0	530
70.88	0.55	1	1	1	4	0	0	530
75.8	0.7	1	0	0	3	1	0	284
70.19	0.53	1	1	1	4	1	0	284
45.22	-0.12	1	0	0	3	0	0	321
30.15	-0.52	1	1	1	4	0	0	321
85.08	1.04	1	0	0	4	1	1	760
78.81	0.8	1	1	1	5	1	1	760
55.57	0.14	1	0	0	4	0	0	171
56.36	0.16	1	1	1	5	0	0	171
95.63	1.71	1	0	0	4	0	1	761
95.54	1.7	1	1	1	5	0	1	761
82.64	0.94	1	0	0	4	1	0	821
84.13	1	1	1	1	5	1	0	821
62.17	0.31	1	0	0	4	1	0	375
75.49	0.69	1	1	1	5	1	0	375
82.12	0.92	1	0	0	4	1	0	793
69.5	0.51	1	1	1	5	1	0	793
7.64	-1.43	1	0	0	4	1	0	134
11.51	-1.2	1	1	1	5	1	0	134
42.07	-0.2	1	0	0	4	1	0	47
56.36	0.16	1	1	1	5	1	0	47
97.88	2.03	1	0	0	4	0	1	406
99.52	2.59	1	1	1	4	0	1	406
57.93	0.2	1	0	0	4	1	0	226
67.72	0.46	1	1	1	4	1	0	226
65.17	0.39	1	0	0	3	1	0	189
86.86	1.12	1	1	1	3	1	0	189
96.85	1.86	1	0	0	3	0	1	638
96.4	1.8	1	1	1	3	0	1	638
2.68	-1.93	1	0	0	4	0	0	439
5.16	-1.63	1	1	1	5	0	0	439
11.31	-1.21	1	0	0	4	0	0	156
19.77	-0.85	1	1	1	5	0	0	156
94.4	1.59	1	0	0	4	0	1	390
91.77	1.39	1	1	1	5	0	1	390
59.1	0.23	1	0	0	4	1	0	467
36.32	-0.35	1	1	1	4	1	0	467
86.86	1.12	1	0	0	3	1	1	670
93.44	1.51	1	1	1	4	1	1	670
5.26	-1.62	1	0	0	3	0	0	823
6.56	-1.51	1	1	1	3	0	0	823
3.08	-1.87	1	0	0	3	0	0	537
5.6	-1.59	1	1	1	3	0	0	537
99.91	3.12	1	0	0	4	1	1	48
99.68	2.73	1	1	1	5	1	1	48
65.54	0.4	1	0	0	4	1	0	746
61.41	0.29	1	1	1	5	1	0	746
46.41	-0.09	1	0	0	3	0	0	343
46.81	-0.08	1	1	1	4	0	0	343
77.34	0.75	1	0	0	3	0	0	814
79.1	0.81	1	1	1	4	0	0	814
99.86	2.98	1	0	0	4	0	1	325
99.79	2.86	1	1	1	4	0	1	325
59.87	0.25	1	0	0	3	0	0	822
61.41	0.29	1	1	1	3	0	0	822
87.49	1.15	1	0	0	3	0	1	687
79.1	0.81	1	1	1	4	0	1	687
97.06	1.89	1	0	0	5	1	1	648
62.93	0.33	1	1	1	5	1	1	648
82.89	0.95	1	0	0	5	0	0	666
65.54	0.4	1	1	1	5	0	0	666
95.63	1.71	1	0	0	3	0	1	691
91.61	1.38	1	1	1	4	0	1	691
26.43	-0.63	1	0	0	3	0	0	127
36.32	-0.35	1	1	1	3	0	0	127
65.17	0.39	1	0	0	4	1	0	356
57.14	0.18	1	1	1	4	1	0	356
31.56	-0.48	1	0	0	4	0	0	249
55.96	0.15	1	1	1	5	0	0	249
65.54	0.4	1	0	0	4	0	0	193
64.43	0.37	1	1	1	5	0	0	193
61.03	0.28	1	0	0	3	0	0	369
86.86	1.12	1	1	1	3	0	0	369
53.59	0.09	1	0	0	4	1	0	653
71.23	0.56	1	1	1	5	1	0	653
98.87	2.28	1	0	0	4	1	1	813
33	-0.44	1	1	1	5	1	1	813
34.83	-0.39	1	0	0	3	1	0	685
57.53	0.19	1	1	1	4	1	0	685
66.64	0.43	1	0	0	4	0	0	784
61.03	0.28	1	1	1	5	0	0	784
34.09	-0.41	1	0	0	3	1	0	816
46.41	-0.09	1	1	1	4	1	0	816
6.69	-1.5	1	0	0	4	0	0	442
2.56	-1.95	1	1	1	5	0	0	442
75.17	0.68	1	0	0	4	0	0	699
84.61	1.02	1	1	1	4	0	0	699
96.48	1.81	0	0	0	4	0	1	303
97.83	2.02	0	1	0	4	0	1	303
99.16	2.39	0	0	0	4	0	1	528
99.52	2.59	0	1	0	4	0	1	528
96.16	1.77	0	0	0	4	1	1	328
98.38	2.14	0	1	0	5	1	1	328
56.75	0.17	0	0	0	4	0	0	204
42.07	-0.2	0	1	0	5	0	0	204
95.35	1.68	0	0	0	4	0	1	370
94.06	1.56	0	1	0	5	0	1	370
75.17	0.68	0	0	0	4	1	0	841
79.67	0.83	0	1	0	5	1	0	841
99.63	2.68	0	0	0	4	0	1	848
99.62	2.67	0	1	0	4	0	1	848
97.13	1.9	0	0	0	4	0	1	95
94.29	1.58	0	1	0	5	0	1	95
48.8	-0.03	1	0	0	2	0	0	311
54.78	0.12	1	1	1	2	0	0	311
84.38	1.01	1	0	0	4	0	0	50
90.14	1.29	1	1	1	5	0	0	50
72.24	0.59	1	0	0	2	0	0	719
85.77	1.07	1	1	1	2	0	0	719
44.04	-0.15	1	0	0	2	1	0	184
64.43	0.37	1	1	1	3	1	0	184
3.76	-1.78	1	0	0	4	1	0	384
5.94	-1.56	1	1	1	4	1	0	384
94.4	1.59	1	0	0	4	0	1	671
94.52	1.6	1	1	1	5	0	1	671
4.85	-1.66	1	0	0	4	1	0	388
10.75	-1.24	1	1	1	4	1	0	388
30.15	-0.52	1	0	0	4	1	0	613
31.56	-0.48	1	1	1	4	1	0	613
36.69	-0.34	1	0	0	4	1	0	780
32.64	-0.45	1	1	1	5	1	0	780
68.44	0.48	1	0	0	4	0	0	740
75.49	0.69	1	1	1	5	0	0	740
50	0	1	0	0	4	0	0	428
32.28	-0.46	1	1	1	5	0	0	428
44.04	-0.15	1	0	0	5	0	0	702
48.8	-0.03	1	1	1	5	0	0	702
47.21	-0.07	1	0	0	2	1	0	473
61.41	0.29	1	1	1	2	1	0	473
67.72	0.46	1	0	0	4	1	0	353
57.93	0.2	1	1	1	4	1	0	353
35.2	-0.38	1	0	0	4	1	0	274
44.83	-0.13	1	1	1	4	1	0	274
19.77	-0.85	1	0	0	2	1	0	564
18.94	-0.88	1	1	1	3	1	0	564
74.54	0.66	1	0	0	3	1	0	591
63.68	0.35	1	1	1	3	1	0	591
81.06	0.88	1	0	0	2	0	0	742
64.43	0.37	1	1	1	2	0	0	742
32.28	-0.46	1	0	0	3	0	0	132
37.07	-0.33	1	1	1	3	0	0	132
94.4	1.59	1	0	0	4	0	1	397
93.57	1.52	1	1	1	4	0	1	397
20.9	-0.81	1	0	0	4	0	0	720
23.89	-0.71	1	1	1	5	0	0	720
73.24	0.62	1	0	0	4	0	0	589
70.19	0.53	1	1	1	5	0	0	589
25.78	-0.65	1	0	0	4	1	0	787
22.06	-0.77	1	1	1	4	1	0	787
96.71	1.84	1	0	0	3	0	1	14
99.06	2.35	1	1	1	4	0	1	14
53.59	0.09	1	0	0	3	0	0	396
22.06	-0.77	1	1	1	3	0	0	396
42.86	-0.18	1	0	0	3	0	0	660
9.02	-1.34	1	1	1	4	0	0	660
89.8	1.27	1	0	0	3	1	1	470
88.1	1.18	1	1	1	4	1	1	470
43.64	-0.16	1	0	0	2	0	0	197
42.86	-0.18	1	1	1	3	0	0	197
51.6	0.04	1	0	0	3	1	0	835
42.86	-0.18	1	1	1	4	1	0	835
43.64	-0.16	1	0	0	2	0	0	622
69.15	0.5	1	1	1	3	0	0	622
35.94	-0.36	1	0	0	4	1	0	664
37.45	-0.32	1	1	1	5	1	0	664
3.22	-1.85	1	0	0	3	0	0	605
2.44	-1.97	1	1	1	3	0	0	605
7.08	-1.47	1	0	0	4	1	0	536
6.56	-1.51	1	1	1	4	1	0	536
81.86	0.91	1	0	0	4	1	0	282
71.9	0.58	1	1	1	5	1	0	282
77.94	0.77	1	0	0	3	1	0	831
40.13	-0.25	1	1	1	3	1	0	831
89.07	1.23	1	0	0	3	1	1	763
74.54	0.66	1	1	1	3	1	1	763
89.25	1.24	1	0	0	4	1	1	56
65.91	0.41	1	1	1	5	1	1	56
72.57	0.6	1	0	0	4	1	0	657
53.59	0.09	1	1	1	4	1	0	657
58.32	0.21	1	0	0	4	1	0	611
68.44	0.48	1	1	1	4	1	0	611
92.21	1.42	1	0	0	4	0	1	99
95.63	1.71	1	1	1	5	0	1	99
63.68	0.35	1	0	0	2	1	0	457
44.43	-0.14	1	1	1	2	1	0	457
51.6	0.04	1	0	0	5	1	0	776
41.68	-0.21	1	1	1	5	1	0	776
43.25	-0.17	1	0	0	4	0	0	602
40.52	-0.24	1	1	1	4	0	0	602
44.43	-0.14	1	0	0	3	0	0	827
45.22	-0.12	1	1	1	3	0	0	827
26.76	-0.62	1	0	0	4	0	0	515
11.7	-1.19	1	1	1	4	0	0	515
52.39	0.06	1	0	0	4	1	0	463
65.54	0.4	1	1	1	4	1	0	463
27.09	-0.61	1	0	0	4	1	0	677
31.21	-0.49	1	1	1	4	1	0	677
42.07	-0.2	1	0	0	4	1	0	725
39.36	-0.27	1	1	1	5	1	0	725
91.61	1.38	1	0	0	4	0	1	834
91.92	1.4	1	1	1	5	0	1	834
28.77	-0.56	1	0	0	4	0	0	326
46.02	-0.1	1	1	1	5	0	0	326
7.22	-1.46	1	0	0	4	1	0	475
8.23	-1.39	1	1	1	5	1	0	475
35.94	-0.36	1	0	0	4	1	0	179
10.03	-1.28	1	1	1	5	1	0	179
79.67	0.83	1	0	0	4	1	0	16
83.15	0.96	1	1	1	4	1	0	16
61.03	0.28	1	0	0	4	1	0	233
72.57	0.6	1	1	1	4	1	0	233
55.96	0.15	1	0	0	2	0	0	768
32.64	-0.45	1	1	1	3	0	0	768
6.95	-1.48	1	0	0	4	0	0	216
4.01	-1.75	1	1	1	4	0	0	216
31.21	-0.49	1	0	0	3	1	0	286
17.88	-0.92	1	1	1	3	1	0	286
92.78	1.46	0	0	0	4	1	1	734
74.22	0.65	0	1	0	4	1	1	734
89.44	1.25	0	0	0	4	1	1	175
91.46	1.37	0	1	0	5	1	1	175
99.13	2.38	0	0	0	4	0	1	797
98.34	2.13	0	1	0	5	0	1	797
30.85	-0.5	0	0	0	4	1	0	455
30.5	-0.51	0	1	0	4	1	0	455
16.11	-0.99	0	0	0	3	1	0	736
8.08	-1.4	0	1	0	4	1	0	736
73.89	0.64	0	0	0	4	0	0	462
67.72	0.46	0	1	0	5	0	0	462
67.72	0.46	0	0	0	4	1	0	157
72.91	0.61	0	1	0	5	1	0	157
62.93	0.33	0	0	0	3	0	0	299
60.64	0.27	0	1	0	3	0	0	299
87.7	1.16	0	0	0	4	0	1	139
84.38	1.01	0	1	0	5	0	1	139
80.51	0.86	0	0	0	5	0	0	416
84.38	1.01	0	1	0	5	0	0	416
95.9	1.74	0	0	0	5	1	1	36
89.07	1.23	0	1	0	5	1	1	36
83.15	0.96	0	0	0	3	1	0	118
72.24	0.59	0	1	0	4	1	0	118
30.85	-0.5	0	0	0	4	0	0	855
60.26	0.26	0	1	0	4	0	0	855
92.78	1.46	0	0	0	4	1	1	52
83.15	0.96	0	1	0	5	1	1	52
17.36	-0.94	0	0	0	4	0	0	615
13.35	-1.11	0	1	0	4	0	0	615
9.18	-1.33	0	0	0	4	0	0	306
6.3	-1.53	0	1	0	4	0	0	306
51.6	0.04	0	0	0	4	1	0	35
39.36	-0.27	0	1	0	4	1	0	35
74.54	0.66	0	0	0	4	0	0	170
61.79	0.3	0	1	0	5	0	0	170
41.29	-0.22	0	0	0	4	1	0	404
47.61	-0.06	0	1	0	5	1	0	404
86.21	1.09	0	0	0	3	1	1	853
77.04	0.74	0	1	0	3	1	1	853
76.11	0.71	0	0	0	4	1	0	588
84.85	1.03	0	1	0	4	1	0	588
56.75	0.17	0	0	0	3	0	0	291
58.71	0.22	0	1	0	4	0	0	291
64.8	0.38	0	0	0	2	1	0	398
84.61	1.02	0	1	0	3	1	0	398
99.59	2.64	0	0	0	2	0	1	346
99.69	2.74	0	1	0	3	0	1	346
55.57	0.14	0	0	0	3	0	0	30
47.61	-0.06	0	1	0	4	0	0	30
90.65	1.32	0	0	0	3	1	1	554
89.07	1.23	0	1	0	3	1	1	554
51.6	0.04	0	0	0	2	0	0	607
41.68	-0.21	0	1	0	3	0	0	607
61.03	0.28	0	0	0	2	1	0	162
50	0	0	1	0	3	1	0	162
97.26	1.92	0	0	0	3	0	1	42
97.13	1.9	0	1	0	3	0	1	42
47.21	-0.07	0	0	0	3	0	0	272
35.57	-0.37	0	1	0	3	0	0	272
0	-4.14	1	0	0	4	1	0	210
0.01	-3.63	1	1	1	4	1	0	210
31.21	-0.49	1	0	0	4	0	0	313
22.36	-0.76	1	1	1	4	0	0	313
52.39	0.06	1	0	0	4	1	0	330
66.28	0.42	1	1	1	4	1	0	330
57.93	0.2	1	0	0	4	1	0	160
56.75	0.17	1	1	1	5	1	0	160
22.96	-0.74	1	0	0	3	1	0	150
21.77	-0.78	1	1	1	3	1	0	150
59.48	0.24	1	0	0	4	0	0	172
55.17	0.13	1	1	1	5	0	0	172
65.17	0.39	1	0	0	4	0	0	609
57.14	0.18	1	1	1	4	0	0	609
78.81	0.8	1	0	0	3	0	0	2
64.06	0.36	1	1	1	3	0	0	2
81.33	0.89	1	0	0	3	1	0	624
84.38	1.01	1	1	1	4	1	0	624
35.57	-0.37	1	0	0	4	1	0	279
29.12	-0.55	1	1	1	4	1	0	279
69.85	0.52	1	0	0	3	1	0	254
62.55	0.32	1	1	1	3	1	0	254
36.32	-0.35	1	0	0	3	0	0	85
32.28	-0.46	1	1	1	4	0	0	85
92.36	1.43	1	0	0	4	1	1	714
88.1	1.18	1	1	1	4	1	1	714
91.14	1.35	1	0	0	3	0	1	446
88.49	1.2	1	1	1	4	0	1	446
13.57	-1.1	1	0	0	4	1	0	109
6.56	-1.51	1	1	1	5	1	0	109
57.14	0.18	1	0	0	3	1	0	680
25.46	-0.66	1	1	1	3	1	0	680
53.59	0.09	1	0	0	3	0	0	732
64.43	0.37	1	1	1	4	0	0	732
59.1	0.23	1	0	0	4	0	0	192
60.26	0.26	1	1	1	4	0	0	192
73.89	0.64	1	0	0	3	0	0	735
76.73	0.73	1	1	1	4	0	0	735
59.48	0.24	1	0	0	4	1	0	215
66.64	0.43	1	1	1	5	1	0	215
28.1	-0.58	1	0	0	3	1	0	231
30.85	-0.5	1	1	1	4	1	0	231
50.4	0.01	1	0	0	4	0	0	695
29.81	-0.53	1	1	1	5	0	0	695
49.2	-0.02	1	0	0	3	0	0	18
77.64	0.76	1	1	1	4	0	0	18
80.78	0.87	1	0	0	4	1	0	63
72.91	0.61	1	1	1	5	1	0	63
64.8	0.38	1	0	0	3	0	0	503
75.17	0.68	1	1	1	4	0	0	503
97.78	2.01	1	0	0	4	1	1	461
95.63	1.71	1	1	1	4	1	1	461
28.77	-0.56	1	0	0	3	1	0	712
49.2	-0.02	1	1	1	4	1	0	712
88.69	1.21	1	0	0	4	1	1	399
88.49	1.2	1	1	1	4	1	1	399
76.73	0.73	1	0	0	5	1	0	511
68.44	0.48	1	1	1	5	1	0	511
85.77	1.07	1	0	0	4	0	1	408
81.33	0.89	1	1	1	5	0	1	408
56.36	0.16	1	0	0	3	0	0	154
40.52	-0.24	1	1	1	4	0	0	154
80.23	0.85	1	0	0	3	0	0	72
77.94	0.77	1	1	1	3	0	0	72
20.9	-0.81	1	0	0	3	1	0	548
24.83	-0.68	1	1	1	4	1	0	548
6.69	-1.5	1	0	0	3	1	0	224
9.69	-1.3	1	1	1	4	1	0	224
76.42	0.72	1	0	0	3	0	0	846
81.59	0.9	1	1	1	3	0	0	846
42.47	-0.19	1	0	0	3	1	0	521
53.98	0.1	1	1	1	3	1	0	521
96.64	1.83	1	0	0	3	0	1	440
95.63	1.71	1	1	1	3	0	1	440
91.46	1.37	1	0	0	4	1	1	115
85.08	1.04	1	1	1	5	1	1	115
2.07	-2.04	1	0	0	3	1	0	506
1.62	-2.14	1	1	1	4	1	0	506
7.36	-1.45	1	0	0	4	1	0	498
11.7	-1.19	1	1	1	4	1	0	498
85.31	1.05	1	0	0	3	0	1	382
76.73	0.73	1	1	1	4	0	1	382
21.48	-0.79	1	0	0	4	1	0	7
24.51	-0.69	1	1	1	5	1	0	7
75.8	0.7	1	0	0	2	1	0	504
37.45	-0.32	1	1	1	3	1	0	504
34.46	-0.4	1	0	0	5	0	0	525
38.97	-0.28	1	1	1	5	0	0	525
44.04	-0.15	1	0	0	2	0	0	220
47.61	-0.06	1	1	1	3	0	0	220
55.17	0.13	1	0	0	2	0	0	77
29.81	-0.53	1	1	1	3	0	0	77
56.75	0.17	1	0	0	3	1	0	9
43.25	-0.17	1	1	1	3	1	0	9
79.1	0.81	1	0	0	3	1	0	120
80.23	0.85	1	1	1	4	1	0	120
2.94	-1.89	1	0	0	3	0	0	843
27.09	-0.61	1	1	1	3	0	0	843
84.61	1.02	0	0	0	3	1	0	586
69.85	0.52	0	1	0	4	1	0	586
50	0	0	0	0	3	1	0	606
51.6	0.04	0	1	0	4	1	0	606
68.08	0.47	0	0	0	3	0	0	323
83.65	0.98	0	1	0	4	0	0	323
48.4	-0.04	0	0	0	4	1	0	500
60.64	0.27	0	1	0	5	1	0	500
49.2	-0.02	0	0	0	3	0	0	547
74.86	0.67	0	1	0	4	0	0	547
99.75	2.81	0	0	0	4	0	1	635
99.74	2.8	0	1	0	4	0	1	635
96.71	1.84	0	0	0	3	1	1	128
83.15	0.96	0	1	0	4	1	1	128
51.6	0.04	0	0	0	3	0	0	441
52.39	0.06	0	1	0	4	0	0	441
30.85	-0.5	0	0	0	3	0	0	722
48.01	-0.05	0	1	0	4	0	0	722
46.02	-0.1	0	0	0	4	1	0	37
51.6	0.04	0	1	0	5	1	0	37
2.94	-1.89	0	0	0	4	1	0	333
14.23	-1.07	0	1	0	4	1	0	333
56.36	0.16	0	0	0	2	0	0	335
59.48	0.24	0	1	0	3	0	0	335
90.14	1.29	0	0	0	3	0	1	663
88.3	1.19	0	1	0	3	0	1	663
78.81	0.8	0	0	0	3	0	0	250
78.81	0.8	0	1	0	3	0	0	250
53.98	0.1	0	0	0	2	1	0	531
35.57	-0.37	0	1	0	3	1	0	531
33.36	-0.43	0	0	0	4	0	0	739
44.83	-0.13	0	1	0	5	0	0	739
18.14	-0.91	0	0	0	4	1	0	796
19.77	-0.85	0	1	0	4	1	0	796
0.38	-2.67	0	0	0	3	1	0	636
68.79	0.49	0	1	0	4	1	0	636
5.16	-1.63	0	0	0	4	0	0	808
15.15	-1.03	0	1	0	5	0	0	808
59.48	0.24	0	0	0	5	1	0	490
66.64	0.43	0	1	0	5	1	0	490
81.59	0.9	0	0	0	4	1	0	523
84.61	1.02	0	1	0	5	1	0	523
90.48	1.31	0	0	0	4	1	1	667
93.94	1.55	0	1	0	4	1	1	667
17.11	-0.95	0	0	0	4	0	0	652
65.91	0.41	0	1	0	5	0	0	652
64.43	0.37	0	0	0	4	1	0	376
62.17	0.31	0	1	0	5	1	0	376
93.57	1.52	0	0	0	4	0	1	258
89.8	1.27	0	1	0	4	0	1	258
43.64	-0.16	0	0	0	5	0	0	177
37.83	-0.31	0	1	0	5	0	0	177
65.17	0.39	0	0	0	4	1	0	486
64.43	0.37	0	1	0	5	1	0	486
72.57	0.6	0	0	0	4	0	0	598
81.33	0.89	0	1	0	4	0	0	598
87.49	1.15	0	0	0	4	1	1	164
84.13	1	0	1	0	5	1	1	164
45.22	-0.12	0	0	0	4	1	0	724
51.99	0.05	0	1	0	5	1	0	724
90.31	1.3	0	0	0	4	0	1	130
92.78	1.46	0	1	0	5	0	1	130
2.62	-1.94	0	0	0	4	1	0	149
9.86	-1.29	0	1	0	4	1	0	149
59.48	0.24	0	0	0	3	1	0	443
65.54	0.4	0	1	0	4	1	0	443
70.19	0.53	0	0	0	4	1	0	468
84.38	1.01	0	1	0	5	1	0	468
79.67	0.83	0	0	0	5	1	0	43
40.13	-0.25	0	1	0	5	1	0	43
6.56	-1.51	0	0	0	4	1	0	181
11.9	-1.18	0	1	0	5	1	0	181
45.62	-0.11	0	0	0	4	1	0	329
52.39	0.06	0	1	0	5	1	0	329
50.8	0.02	0	0	0	4	1	0	449
51.2	0.03	0	1	0	5	1	0	449
50.4	0.01	0	0	0	4	1	0	117
23.58	-0.72	0	1	0	4	1	0	117
96.92	1.87	0	0	0	3	0	1	173
89.8	1.27	0	1	0	4	0	1	173
13.57	-1.1	0	0	0	3	1	0	129
12.92	-1.13	0	1	0	3	1	0	129
88.88	1.22	0	0	0	3	0	1	704
82.12	0.92	0	1	0	3	0	1	704
6.06	-1.55	0	0	0	3	0	0	508
18.94	-0.88	0	1	0	4	0	0	508
94.18	1.57	0	0	0	3	0	1	111
88.1	1.18	0	1	0	3	0	1	111
40.52	-0.24	0	0	0	4	1	0	686
47.61	-0.06	0	1	0	5	1	0	686
7.08	-1.47	0	0	0	4	0	0	553
4.37	-1.71	0	1	0	4	0	0	553
80.78	0.87	0	0	0	4	1	0	51
72.24	0.59	0	1	0	5	1	0	51
68.79	0.49	0	0	0	4	0	0	599
72.57	0.6	0	1	0	4	0	0	599
55.57	0.14	0	0	0	3	1	0	88
45.22	-0.12	0	1	0	3	1	0	88
69.15	0.5	0	0	0	4	1	0	116
54.78	0.12	0	1	0	4	1	0	116
63.68	0.35	0	0	0	3	0	0	820
49.6	-0.01	0	1	0	4	0	0	820
20.61	-0.82	0	0	0	5	0	0	55
16.6	-0.97	0	1	0	5	0	0	55
75.49	0.69	0	0	0	2	1	0	438
51.6	0.04	0	1	0	3	1	0	438
30.85	-0.5	0	0	0	3	1	0	78
38.97	-0.28	0	1	0	4	1	0	78
0.84	-2.39	0	0	0	2	1	0	494
1.39	-2.2	0	1	0	3	1	0	494
69.15	0.5	0	0	0	3	1	0	62
82.12	0.92	0	1	0	4	1	0	62
92.07	1.41	0	0	0	4	0	1	309
88.69	1.21	0	1	0	5	0	1	309
62.17	0.31	0	0	0	3	1	0	542
69.85	0.52	0	1	0	3	1	0	542
42.86	-0.18	0	0	0	2	1	0	837
34.83	-0.39	0	1	0	3	1	0	837
62.93	0.33	0	0	0	3	1	0	617
70.19	0.53	0	1	0	4	1	0	617
79.67	0.83	0	0	0	3	1	0	801
63.68	0.35	0	1	0	3	1	0	801
51.2	0.03	0	0	0	4	0	0	800
42.07	-0.2	0	1	0	5	0	0	800
77.64	0.76	0	0	0	2	0	0	803
64.06	0.36	0	1	0	3	0	0	803
79.95	0.84	0	0	0	4	1	0	810
67.72	0.46	0	1	0	4	1	0	810
87.49	1.15	0	0	0	3	0	1	290
84.13	1	0	1	0	3	0	1	290
97.26	1.92	0	0	0	3	1	1	237
98.81	2.26	0	1	0	3	1	1	237
96.71	1.84	0	0	0	4	1	1	73
92.78	1.46	0	1	0	4	1	1	73
65.91	0.41	0	0	0	3	1	0	788
63.68	0.35	0	1	0	4	1	0	788
48.4	-0.04	0	0	0	2	1	0	295
22.06	-0.77	0	1	0	3	1	0	295
63.68	0.35	0	0	0	3	1	0	483
67.72	0.46	0	1	0	3	1	0	483
23.89	-0.71	0	0	0	4	1	0	40
25.78	-0.65	0	1	0	5	1	0	40
64.06	0.36	0	0	0	4	1	0	352
50.4	0.01	0	1	0	4	1	0	352
25.46	-0.66	0	0	0	3	1	0	246
17.62	-0.93	0	1	0	4	1	0	246
80.78	0.87	0	0	0	3	0	0	381
83.4	0.97	0	1	0	4	0	0	381
12.71	-1.14	0	0	0	2	1	0	22
11.7	-1.19	0	1	0	3	1	0	22
35.94	-0.36	0	0	0	2	0	0	825
33.36	-0.43	0	1	0	3	0	0	825
59.48	0.24	0	0	0	4	1	0	577
47.61	-0.06	0	1	0	5	1	0	577
0.78	-2.42	0	0	0	4	1	0	185
0.55	-2.54	0	1	0	4	1	0	185
9.18	-1.33	0	0	0	3	0	0	815
8.7	-1.36	0	1	0	3	0	0	815
88.88	1.22	1	0	0	3	1	1	804
89.25	1.24	1	1	1	4	1	1	804
32.28	-0.46	1	0	0	4	0	0	792
30.15	-0.52	1	1	1	5	0	0	792
36.69	-0.34	1	0	0	4	1	0	775
7.36	-1.45	1	1	1	4	1	0	775
95.9	1.74	1	0	0	4	0	1	383
95.54	1.7	1	1	1	4	0	1	383
52.39	0.06	1	0	0	2	1	0	289
61.41	0.29	1	1	1	3	1	0	289
99.13	2.38	1	0	0	4	1	1	534
98.64	2.21	1	1	1	5	1	1	534
97.13	1.9	0	0	0	4	0	1	474
94.95	1.64	0	1	0	4	0	1	474
38.97	-0.28	0	0	0	4	0	0	844
18.41	-0.9	0	1	0	4	0	0	844
50.8	0.02	0	0	0	2	1	0	818
47.21	-0.07	0	1	0	3	1	0	818
74.86	0.67	0	0	0	2	0	0	618
82.12	0.92	0	1	0	3	0	0	618
79.39	0.82	0	0	0	3	1	0	753
81.86	0.91	0	1	0	3	1	0	753
95.05	1.65	0	0	0	3	0	1	520
94.06	1.56	0	1	0	4	0	1	520
88.69	1.21	0	0	0	3	0	1	230
88.88	1.22	0	1	0	3	0	1	230
83.89	0.99	0	0	0	2	1	0	293
84.61	1.02	0	1	0	3	1	0	293
40.52	-0.24	0	0	0	4	0	0	191
46.81	-0.08	0	1	0	5	0	0	191
85.77	1.07	0	0	0	3	1	1	737
90.14	1.29	0	1	0	4	1	1	737
99.06	2.35	0	0	0	4	1	1	285
98.54	2.18	0	1	0	4	1	1	285
31.56	-0.48	0	0	0	3	0	0	665
20.33	-0.83	0	1	0	4	0	0	665
88.1	1.18	0	0	0	4	0	1	444
88.1	1.18	0	1	0	4	0	1	444
48.01	-0.05	0	0	0	2	0	0	580
59.87	0.25	0	1	0	3	0	0	580
52.79	0.07	0	0	0	4	1	0	774
62.55	0.32	0	1	0	4	1	0	774
97.72	2	0	0	0	2	1	1	683
97.5	1.96	0	1	0	3	1	1	683
95.82	1.73	0	0	0	4	1	1	301
98.38	2.14	0	1	0	4	1	1	301
98.98	2.32	0	0	0	2	1	1	81
96.85	1.86	0	1	0	3	1	1	81
40.52	-0.24	0	0	0	3	0	0	217
55.96	0.15	0	1	0	4	0	0	217
47.61	-0.06	0	0	0	4	0	0	296
50.8	0.02	0	1	0	4	0	0	296
76.11	0.71	0	0	0	4	1	0	833
55.96	0.15	0	1	0	4	1	0	833
51.99	0.05	0	0	0	4	1	0	234
57.93	0.2	0	1	0	4	1	0	234
51.6	0.04	0	0	0	4	0	0	121
63.31	0.34	0	1	0	4	0	0	121
82.12	0.92	0	0	0	4	1	0	850
89.62	1.26	0	1	0	4	1	0	850
71.23	0.56	0	0	0	2	1	0	409
54.38	0.11	0	1	0	3	1	0	409
20.9	-0.81	0	0	0	4	0	0	758
94.29	1.58	0	1	0	5	0	0	758
44.04	-0.15	0	0	0	3	0	0	314
50	0	0	1	0	4	0	0	314
43.64	-0.16	0	0	0	2	0	0	604
17.62	-0.93	0	1	0	3	0	0	604
37.07	-0.33	0	0	0	3	0	0	454
44.83	-0.13	0	1	0	3	0	0	454
96.33	1.79	0	0	0	4	0	1	616
93.82	1.54	0	1	0	4	0	1	616
80.51	0.86	0	0	0	4	1	0	614
70.19	0.53	0	1	0	4	1	0	614
62.93	0.33	0	0	0	4	1	0	227
75.8	0.7	0	1	0	4	1	0	227
82.64	0.94	0	0	0	4	1	0	140
82.12	0.92	0	1	0	4	1	0	140
55.17	0.13	0	0	0	4	0	0	394
30.15	-0.52	0	1	0	4	0	0	394
80.78	0.87	0	0	0	4	0	0	92
84.13	1	0	1	0	5	0	0	92
93.05	1.48	0	0	0	4	1	1	24
92.78	1.46	0	1	0	4	1	1	24
35.57	-0.37	0	0	0	4	0	0	124
35.94	-0.36	0	1	0	5	0	0	124
51.99	0.05	0	0	0	3	0	0	795
79.39	0.82	0	1	0	4	0	0	795
64.43	0.37	0	0	0	4	1	0	308
53.59	0.09	0	1	0	4	1	0	308
96.56	1.82	0	0	0	3	1	1	67
7.93	-1.41	0	1	0	3	1	1	67
93.7	1.53	0	0	0	4	0	1	565
83.89	0.99	0	1	0	5	0	1	565
98.03	2.06	0	0	0	3	1	1	786
93.94	1.55	0	1	0	4	1	1	786
98.26	2.11	0	0	0	3	0	1	706
98.3	2.12	0	1	0	3	0	1	706
46.41	-0.09	0	0	0	3	0	0	688
40.13	-0.25	0	1	0	3	0	0	688
97.32	1.93	0	0	0	3	1	1	518
97.93	2.04	0	1	0	3	1	1	518
51.6	0.04	0	0	0	2	1	0	401
48.4	-0.04	0	1	0	3	1	0	401
94.06	1.56	0	0	0	3	0	1	471
93.57	1.52	0	1	0	4	0	1	471
46.81	-0.08	0	0	0	3	0	0	476
29.81	-0.53	0	1	0	3	0	0	476
97.38	1.94	0	0	0	4	1	1	794
96.78	1.85	0	1	0	4	1	1	794
31.92	-0.47	0	0	0	3	0	0	845
17.36	-0.94	0	1	0	3	0	0	845
18.94	-0.88	0	0	0	4	1	0	581
15.15	-1.03	0	1	0	5	1	0	581
67.72	0.46	0	0	0	4	0	0	772
56.36	0.16	0	1	0	5	0	0	772
87.7	1.16	0	0	0	3	1	1	603
83.4	0.97	0	1	0	3	1	1	603
55.57	0.14	0	0	0	3	0	0	12
66.64	0.43	0	1	0	4	0	0	12
77.04	0.74	0	0	0	3	1	0	509
78.52	0.79	0	1	0	3	1	0	509
34.09	-0.41	0	0	0	3	0	0	527
21.48	-0.79	0	1	0	4	0	0	527
32.28	-0.46	0	0	0	4	0	0	538
26.76	-0.62	0	1	0	5	0	0	538
50.4	0.01	0	0	0	4	0	0	585
63.31	0.34	0	1	0	4	0	0	585
92.5	1.44	0	0	0	3	0	1	693
90.14	1.29	0	1	0	3	0	1	693
99.99	4.51	0	0	0	4	1	1	316
99.99	3.71	0	1	0	5	1	1	316
65.54	0.4	0	0	0	3	1	0	391
48.8	-0.03	0	1	0	3	1	0	391
94.4	1.59	0	0	0	3	0	1	505
92.07	1.41	0	1	0	4	0	1	505
96.33	1.79	1	0	0	4	1	1	551
95.63	1.71	1	1	1	5	1	1	551
81.59	0.9	1	0	0	4	0	0	273
91.3	1.36	1	1	1	5	0	0	273
24.51	-0.69	1	0	0	4	1	0	819
19.77	-0.85	1	1	1	4	1	0	819
67	0.44	1	0	0	4	1	0	317
58.32	0.21	1	1	1	4	1	0	317
40.13	-0.25	1	0	0	4	0	0	645
39.74	-0.26	1	1	1	5	0	0	645
48.01	-0.05	1	0	0	3	1	0	413
60.64	0.27	1	1	1	3	1	0	413
82.89	0.95	1	0	0	4	0	0	478
80.78	0.87	1	1	1	5	0	0	478
83.4	0.97	1	0	0	3	0	0	255
73.57	0.63	1	1	1	4	0	0	255
